# Supplementary material for: Seroprevalence of Neutralizing Antibodies in Healthy Adults, in Mexico, Against Human and Simian Adenovirus Types
Source: Viruses. 2025 Aug 29;17(9):1184. doi: 10.3390/v17091184 (PMC12474060; doi:10.3390/v17091184)
Supplement: Supplementary file 1 [file viruses-17-01184-s001.zip]

Archive with 1 entries (1 files):
- viruses-3788416-supplementary.pdf
